# Supplementary material for: The Drosophila Splicing Factor PSI Is Phosphorylated by Casein Kinase II and Tousled-Like Kinase
Source: PLoS One. 2013 Feb 20;8(2):e56401. doi: 10.1371/journal.pone.0056401 (PMC3577899; doi:10.1371/journal.pone.0056401)
Supplement: Table S1 — Protein-protein interactions of PSI. Proteins identified with at least two peptides as copurifying in pulldowns of full length PSI. SEQUEST Xcorr is listed for each peptide. (XLS) [file pone.0056401.s002.xls]

## Sheet: Sheet1
Locus	Sequence Count	Spectrum Count	Sequence Coverage	Xcorr	Sequence	Charge State
FBpp0082421	4	6	0.359	3.9873	R.ISGLIYEETR.G	2
				2.7292	K.VFLENVIR.D	2
				3.1564	K.TVTAMDVVYALK.R	2
				1.985	R.TLYGFGG.-	1
FBpp0082271	5	22	0.333	3.0457	R.VYVGGLPYGVR.E	2
				3.3497	R.DADDAVYELNGKELLGER.V	2
				2.3953	K.ELLGERVVVEPAR.G	2
				2.2798	R.LIVENLSSR.V	1
				3.1544	R.LIVENLSSR.V	2
FBpp0079157	2	3	0.278	2.2516	R.NFVAEPMGNK.S	2
				3.8216	K.SVTELAGIGETLGGR.L	2
FBpp0074962	2	3	0.266	4.5973	R.NFGGGNNNYGGPMGANR.M	2
				3.1134	R.NQNPPSLLDLPR.G	2
FBpp0091114	3	4	0.243	3.9873	R.ISGLIYEETR.G	2
				2.7292	K.VFLENVIR.D	2
				1.985	R.TLYGFGG.-	1
FBpp0078984	2	3	0.233	3.5885	K.VLGQDNAVVQFK.I	2
				2.7429	R.AGLSMQVVR.F	2
FBpp0070787	6	35	0.223	3.5624	R.VAPEEHPVLLTEAPLNPK.A	2
				2.3676	R.DLTDYLM*K.I	2
				3.632	R.GYSFTTTAER.E	2
				4.2811	K.SYELPDGQVITIGNER.F	2
				2.8553	K.DLYANTVLSGGTTMYPGIADR.M	2
				2.4455	K.EITALAPSTMK.I	2
FBpp0082269	8	27	0.209	3.0457	R.VYVGGLPYGVR.E	2
				3.3497	R.DADDAVYELNGKELLGER.V	2
				2.3953	K.ELLGERVVVEPAR.G	2
				2.2798	R.LIVENLSSR.V	1
				3.1544	R.LIVENLSSR.V	2
				4.686	R.NEGVVEFASLSDMK.T	2
				4.0666	R.NEGVVEFASLSDM*K.T	2
				3.7994	K.TAIEKLDDTELNGR.R	2
FBpp0086220	22	109	0.192	2.7034	R.LPESVAGAFMGR.S	2
				5.0758	R.SSNDTITHIQAESGVK.V	2
				2.6865	R.EMIQNMANR.A	2
				2.0501	K.VGLVIGK.G	1
				2.3873	K.VGLVIGK.G	2
				3.046	K.MIIIQDGPNQELIKPLR.I	2
				2.8605	K.QMVLDLIAQK.D	2
				2.4695	K.QM*VLDLIAQK.D	2
				4.0295	K.QMVLDLIAQKDAQGQQQGGR.G	3
				3.571	K.QMVLDLIAQKDAQGQQQGGR.G	2
				2.1556	K.IAVGVVIGK.G	1
				2.934	K.IAVGVVIGK.G	2
				2.4944	K.LQFIQGK.N	1
				2.1889	K.LQFIQGK.N	2
				4.275	R.TIDGLIENVMQR.N	2
				4.5051	R.TIDGLIENVM*QR.N	2
				1.501	K.CGIVIGR.G	1
				2.4994	K.CGIVIGR.G	2
				2.2594	K.LINQQSGAHTEMDR.N	2
				3.7235	K.INMELNVISR.K	2
				3.0699	K.INM*ELNVISR.K	2
				3.5451	R.SVGKIEEAEAIEK.T	2
FBpp0085720	9	23	0.17	2.7607	R.EIVHIQAGQCGNQIGAK.F	2
				2.1916	R.AVLVDLEPGTM*DSVR.S	2
				3.2298	R.KLAVNMVPFPR.L	2
				2.1688	R.KLAVNM*VPFPR.L	2
				3.2466	K.LAVNMVPFPR.L	2
				3.3058	K.LAVNM*VPFPR.L	2
				2.2879	R.YLTVAAIFR.G	2
				2.6992	K.NSSYFVEWIPNNVK.T	2
				3.1021	R.ISEQFTAMFR.R	2
FBpp0087094	4	8	0.166	3.6386	R.TANLENVYIR.G	2
				1.725	R.FLILPDMLK.N	1
				2.3055	R.FLILPDM*LK.N	2
				1.4968	K.NAPMFK.K	1
FBpp0082729	2	4	0.164	3.2165	K.TVNTVTILGR.V	2
				4.4357	K.ITYGEITDQQGNQK.T	2
FBpp0070749	2	2	0.163	2.3739	K.IQLSQVGECLR.A	2
				2.9951	R.SGDTADDFIEGLR.H	2
FBpp0082724	4	35	0.157	3.4533	R.IYVGNLPPDIR.T	2
				1.8277	K.VTFVDLK.N	1
				3.2081	R.EAGDVCFADTYK.D	2
				2.4272	K.DGSGVVEFLR.H	2
FBpp0081565	4	13	0.154	5.5418	R.FDGALNVDLTEFQTNLVPYPR.I	2
				3.81	R.SIQFVDWCPTGFK.V	2
				3.0131	K.VGINYQPPTVVPGGDLAK.V	2
				3.6448	R.AVCM*LSNTTAIAEAWAR.L	2
FBpp0071448	4	30	0.138	3.5624	R.VAPEEHPVLLTEAPLNPK.A	2
				2.3676	R.DLTDYLM*K.I	2
				3.632	R.GYSFTTTAER.E	2
				4.2811	K.SYELPDGQVITIGNER.F	2
FBpp0071280	2	9	0.132	1.8698	K.STELLIR.K	1
				2.7325	R.EIAQDFKTDLR.F	2
FBpp0082275	3	5	0.13	4.686	R.NEGVVEFASLSDMK.T	2
				4.0666	R.NEGVVEFASLSDM*K.T	2
				3.7994	K.TAIEKLDDTELNGR.R	2
FBpp0085721	8	21	0.129	2.1916	R.AVLVDLEPGTM*DSVR.S	2
				3.2298	R.KLAVNMVPFPR.L	2
				2.1688	R.KLAVNM*VPFPR.L	2
				3.2466	K.LAVNMVPFPR.L	2
				3.3058	K.LAVNM*VPFPR.L	2
				2.2879	R.YLTVAAIFR.G	2
				2.6992	K.NSSYFVEWIPNNVK.T	2
				3.1021	R.ISEQFTAMFR.R	2
FBpp0072593	7	10	0.124	2.2476	R.S#DDQREISDM*PAT#K.R	2
				2.2931	R.QQALALMCR.V	2
				1.6359	R.VAFTPFGPIK.S	1
				3.8846	K.SINMSWDPITQK.H	2
				2.5672	K.SINM*SWDPITQK.H	2
				3.5095	K.GYGFIEYANK.Q	2
				4.6677	K.LMDEGDVQTLQQQENMSIKGQSAR.Q	3
FBpp0081062	3	9	0.124	5.5418	R.FDGALNVDLTEFQTNLVPYPR.I	2
				3.0131	K.VGINYQPPTVVPGGDLAK.V	2
				3.6448	R.AVCM*LSNTTAIAEAWAR.L	2
FBpp0072591	6	9	0.119	2.2931	R.QQALALMCR.V	2
				1.6359	R.VAFTPFGPIK.S	1
				3.8846	K.SINMSWDPITQK.H	2
				2.5672	K.SINM*SWDPITQK.H	2
				3.5095	K.GYGFIEYANK.Q	2
				4.6677	K.LMDEGDVQTLQQQENMSIKGQSAR.Q	3
FBpp0085722	7	20	0.117	3.2298	R.KLAVNMVPFPR.L	2
				2.1688	R.KLAVNM*VPFPR.L	2
				3.2466	K.LAVNMVPFPR.L	2
				3.3058	K.LAVNM*VPFPR.L	2
				2.2879	R.YLTVAAIFR.G	2
				2.6992	K.NSSYFVEWIPNNVK.T	2
				3.1021	R.ISEQFTAMFR.R	2
FBpp0079635	2	4	0.106	1.5677	R.TFIGTFK.A	1
				2.4914	R.VPIPGAAPGPGIGR.V	2
FBpp0078974	4	10	0.102	2.4372	R.FGDIIDCVVMK.N	2
				2.2437	R.FGDIIDCVVM*K.N	2
				2.7577	K.VTEVVIM*YDQEK.K	2
				5.8314	R.AQAWATGGPSTTGPVGGMPR.T	2
FBpp0078298	5	8	0.099	2.6353	R.GDGPIALVLAPTR.E	2
				2.8556	R.NTCVFGGAPK.G	2
				3.2804	R.GCEIVIATPGR.L	2
				2.1097	R.M*LDM*GFEPQIR.K	2
				4.3205	K.SNILVATDVAAR.G	2
FBpp0086717	2	2	0.097	2.4778	K.YGNNGCNGGLMDNAFR.Y	2
				2.6036	R.NKENQCGIASASSYPLV.-	2
FBpp0078733	3	6	0.092	5.0097	R.LNITPATNTATVQSFSQSLR.N	2
				3.1658	R.AVVDESEDHSVADYYVSASAK.G	2
				4.1609	R.TILLNSEGEAVANLDR.I	2
FBpp0086773	3	4	0.078	2.7208	K.AQQAPTALALR.T	2
				3.629	R.TALLDPAVNLLFER.L	2
				2.1628	R.LMAKCRLLYQENEELGK.M	2
FBpp0078534	2	3	0.078	3.0356	R.IVSSGAGNQGMSAVNSR.L	2
				3.2785	R.AAAVAAAAIAATVQGR.A	3
FBpp0072177	7	20	0.075	3.2298	R.KLAVNMVPFPR.L	2
				2.1688	R.KLAVNM*VPFPR.L	2
				3.2466	K.LAVNMVPFPR.L	2
				3.3058	K.LAVNM*VPFPR.L	2
				1.4199	R.YLTVAAVFR.G	1
				2.8934	R.YLTVAAVFR.G	2
				2.6992	K.NSSYFVEWIPNNVK.T	2
FBpp0078996	2	4	0.074	2.8414	K.VYVGDLGNNAR.K	2
				1.6832	R.DENGSASR.Y	1
FBpp0079484	2	2	0.073	1.699	K.TIGIAVDR.R	1
				1.4104	R.QRNIQRLK.E	1
FBpp0081524	7	22	0.072	3.2282	R.IMNTFSVVPSPK.V	2
				3.334	R.IM*NTFSVVPSPK.V	2
				3.2298	R.KLAVNMVPFPR.L	2
				2.1688	R.KLAVNM*VPFPR.L	2
				3.2466	K.LAVNMVPFPR.L	2
				3.3058	K.LAVNM*VPFPR.L	2
				2.2879	R.YLTVAAIFR.G	2
FBpp0110163	2	3	0.072	3.461	K.YTNQALTINR.T	2
				1.8572	K.ALFAVPK.N	1
FBpp0078983	6	9	0.071	1.7116	R.GYLGVAK.F	1
				4.1436	K.FMADFEDPKDTPLPK.T	2
				3.5987	K.FM*ADFEDPKDTPLPK.T	2
				2.3144	K.RVLVDVER.A	2
				1.4081	R.VLVDVER.A	1
				2.4119	R.VLVDVERAR.T	2
FBpp0071754	4	6	0.071	3.5223	R.ISYALGEIR.K	2
				1.5416	R.ISYALGEIR.K	1
				1.4952	K.VYSILEK.A	1
				3.2748	R.YVM*DDPNYGIVK.T	2
FBpp0076552	2	3	0.071	3.5499	K.YGTVVECDIVR.N	2
				3.5998	R.YGSPTPHGYEDFSR.D	2
FBpp0084831	2	2	0.071	2.1249	K.LNNPPEDLISAVK.F	2
				2.1992	R.FYDVPANQLR.Q	2
FBpp0079471	3	5	0.07	3.2261	R.VIQVTNIAPQATK.D	2
				2.4421	K.DQM*QTLFGNIGK.I	2
				3.0357	R.IEGQLPQQVIK.T	2
FBpp0076433	5	12	0.067	3.1981	R.DIGVSDLQEVK.F	2
				4.5348	K.GFSVISLGSESSLR.A	2
				1.6466	R.AVLDQLPK.K	1
				2.1556	R.AVLDQLPK.K	2
				2.8519	K.QALTQFESLQK.T	2
FBpp0084630	6	19	0.067	3.2298	R.KLAVNMVPFPR.L	2
				2.1688	R.KLAVNM*VPFPR.L	2
				3.2466	K.LAVNMVPFPR.L	2
				3.3058	K.LAVNM*VPFPR.L	2
				2.6992	K.NSSYFVEWIPNNVK.V	2
				3.1021	R.ISEQFTAMFR.R	2
FBpp0081601	3	11	0.066	4.8974	R.GCGIVEFKDPENVQK.A	2
				4.4154	K.VQSVDLSLDKEGNSR.G	2
				3.3008	K.NVPITCTWQTLR.D	2
FBpp0073445	3	6	0.062	3.8884	K.NQLTTNPENTVFDAK.R	2
				4.1008	K.VFAPEEISAMVLGK.M	2
				2.4941	K.DLEAIVQPVIAK.L	2
FBpp0079491	2	2	0.062	2.4859	R.LAIIEEQR.L	2
				2.122	K.LSFSLKPGAL.-	2
FBpp0082514	3	4	0.054	3.0063	K.DAGTIAGLNVLR.I	2
				2.2782	R.ARFEELNADLFR.S	2
				2.2546	K.NGLESYCFNMK.A	2
FBpp0085233	2	2	0.052	2.6442	K.ALTLGDNVLSVSQPR.N	2
				2.1747	K.VAPVEAVTISSNR.L	2
FBpp0099740	2	3	0.051	2.3602	R.GFGFITYTK.S	2
				2.2493	R.MNPYSAGPPNSYR.S	2
FBpp0072305	7	10	0.05	4.0741	R.NQFNDPATQAEWTQK.R	2
				2.168	R.YELLTPNVIPK.G	2
				2.5034	R.ELESQLAEIQEDLEAEKAAR.A	2
				2.5651	K.SLEEETVNHEGVLADMR.H	2
				4.2814	K.GTLEAENADLATELR.S	2
				2.675	K.LAEVTTQMQEIK.K	2
				3.2383	R.ALESQLAELK.A	2
FBpp0083075	2	3	0.05	2.7879	R.NLNGYEIGGR.T	2
				3.1531	K.LCIVSNPSEAR.Q	2
FBpp0072940	3	4	0.046	2.3765	R.DIPQVAWVLPPSISPK.A	2
				3.3446	R.YMSSAAAAEAYVADYMR.N	2
				2.8274	R.YMSSAAAAEAYVADYM*R.N	2
FBpp0076649	3	3	0.042	2.6353	R.GDGPIALVLAPTR.E	2
				2.6658	R.NTCIFGGAPK.G	2
				2.1097	R.M*LDM*GFEPQIR.K	2
FBpp0080688	2	3	0.038	2.2763	K.SSSPAPVPVAVAR.R	2
				4.4354	K.CYVAYSTEDEAIETR.H	2
FBpp0072495	2	3	0.036	2.9747	R.TVLDPVSGDLADTR.T	2
				3.1099	K.AGLGLWASQIR.C	2
FBpp0088579	2	4	0.035	2.3104	R.TVFCIQLSQR.V	2
				2.4027	R.LQNAAPAFQPK.S	2
FBpp0072494	3	4	0.034	2.2901	R.LT#GGT#KDYIVVGSDSGR.I	2
				2.9747	R.TVLDPVSGDLADTR.T	2
				3.1099	K.AGLGLWASQIR.C	2
FBpp0081374	2	3	0.033	2.1097	R.M*LDM*GFEPQIR.R	2
				3.7211	R.SGDCPILVATAVAAR.G	2
FBpp0072565	2	3	0.027	3.5185	K.SNPVLEAFGNAK.T	2
				2.4684	K.GGVIDIQTGAEPGVVR.D	2
FBpp0081268	1	13	0.025	2.6507	R.AMCRAYRSYLSSR.S	2
FBpp0074659	2	6	0.019	2.798	K.DLT#KQLVISDLLEFGQRR.S	2
				2.2494	K.IT#RHDSYFLS#YHKT#R.P	2
FBpp0077728	2	4	0.016	2.907	K.VQENCIDLVGR.I	2
				3.1491	R.ATVNTFGYIAK.A	2
FBpp0087148	2	2	0.015	2.1128	K.QHLT#KENNVKGESKDES#K.T	2
				2.701	K.QHLT#KENNVKGES#KDESK.T	2
FBpp0072672	2	3	0.01	2.5099	R.YAALAAPMGER.K	2
				3.209	R.LGDEQTLQQFSR.D	2
FBpp0111537	2	2	0.01	2.3188	K.LLEGPS#LRTKLVEVIDS#SR.Q	2
				2.3188	K.LLEGPS#LRTKLVEVIDSS#R.Q	2
FBpp0073722	2	2	0.009	2.3388	K.ESLIAEITDK.L	2
				2.4999	K.LCELKDLKNKLK.S	2
FBpp0071554	2	2	0.007	2.7186	R.GCAFIVMNR.R	2
				2.4092	R.GCAFIVM*NR.R	2
FBpp0099389	2	2	0.004	2.4887	K.KT#ISYM*GSDSNDT#LR.T	2
				2.3271	K.KTIS#YM*GSDSNDT#LR.T	2
